# Supplementary material for: Trends in peripheral nerve injury research: a bibliometric analysis focused on molecular mechanisms
Source: Front Neurol. 2026 Mar 6;17:1771375. doi: 10.3389/fneur.2026.1771375 (PMC13003782; doi:10.3389/fneur.2026.1771375)
Supplement: Supplementary file 2 [file Table_2.xlsx]

## Sheet: Sheet1
Min keyword frequency by -20%
Cluster	CallonCentrality	CallonDensity	RankCentrality	RankDensity	ClusterFrequency
functional recovery, repair, proliferation	0.206	2.621	6	9	328
sensory neurons, growth, cells	0.089	2.598	3	8	222
gene-expression, peripheral-nerve injury, spinal-cord	0.183	2.122	5	6	565
neuropathic pain, injury, neurons	1.564	2.034	9	5	1960
review, neuralgia, hyperalgesia	2.263	5.558	10	11	3013
regeneration, axonal regeneration, neurotrophic factor	0.359	1.764	8	4	524
peripheral nerve injury, nerve regeneration, rat	3.04	2.745	12	10	4435
sciatic nerve, physiology, sciatic nerve injury	3.037	6.254	11	13	3562
nonhuman animals, signal transduction	7.296	6.141	13	12	13969
wallerian degeneration, up-regulation, chronic constriction injury	0.283	1.63	7	2	328
dorsal-root ganglion, messenger-rna	0.032	2.401	1	7	95
expression, activation, mechanisms	0.134	1.246	4	1	302
schwann-cells, signaling pathway	0.064	1.726	2	3	124
Min keyword frequency by +20%
Cluster	CallonCentrality	CallonDensity	RankCentrality	RankDensity	ClusterFrequency
functional recovery, repair, proliferation	0.206	2.621	6	9	328
sensory neurons, growth, cells	0.089	2.598	3	8	222
gene-expression, peripheral-nerve injury, spinal-cord	0.183	2.122	5	6	565
neuropathic pain, injury, neurons	1.564	2.034	9	5	1960
review, neuralgia, hyperalgesia	2.263	5.558	10	11	3013
regeneration, axonal regeneration, neurotrophic factor	0.359	1.764	8	4	524
peripheral nerve injury, nerve regeneration, rat	3.04	2.745	12	10	4435
sciatic nerve, physiology, sciatic nerve injury	3.037	6.254	11	13	3562
nonhuman animals, signal transduction	7.296	6.141	13	12	13969
wallerian degeneration, up-regulation, chronic constriction injury	0.283	1.63	7	2	328
dorsal-root ganglion, messenger-rna	0.032	2.401	1	7	95
expression, activation, mechanisms	0.134	1.246	4	1	302
schwann-cells, signaling pathway	0.064	1.726	2	3	124
